# Supplementary material for: Multimodal input for vocabulary learning: Chinese EFL learners’ perceived effectiveness across input combinations, word types, and proficiency levels
Source: Front Psychol. 2026 Mar 23;17:1783303. doi: 10.3389/fpsyg.2026.1783303 (PMC13050825; doi:10.3389/fpsyg.2026.1783303)
Supplement: Supplementary file 1 [file Data_sheet_1.zip]

Archive with 6 entries (6 files):
- Supplementary figure 2.pdf
- Supplementary figure 3.pdf
- Supplementary figure 4.pdf
- Appendix 1.docx
- Suppelementary table 2.pdf
- Supplementary figure 1.pdf
