# Supplementary material for: Multimodal input for vocabulary learning: Chinese EFL learners’ perceived effectiveness across input combinations, word types, and proficiency levels
Source: Front Psychol. 2026 Mar 23;17:1783303. doi: 10.3389/fpsyg.2026.1783303 (PMC13050825; doi:10.3389/fpsyg.2026.1783303)
Supplement: Supplementary file 2 [file Data_sheet_2.xlsx]

## Sheet: Sheet0
Participant ID	StartDate	EndDate	IPAddress	Progress	Duration (in seconds)	Finished	RecordedDate	ResponseId	DistributionChannel	UserLanguage	QID3	QID4	QID5	QID6	QID7	QID38	QID9_1	QID9_2	QID9_3	QID9_4	QID13	QID10	QID11_1	QID11_2	QID11_3	QID11_4	QID11_5	QID11_6	QID12	QID37_1	QID37_2	QID37_3	QID15_1	QID15_2	QID15_3	QID15_4	QID15_5	QID16_1	QID16_2	QID16_3	QID16_4	QID18	QID17	QID19	QID21_1	QID21_2	QID21_3	QID21_4	QID22_1
Participant ID	Start Date	End Date	IP Address	Progress	Duration (in seconds)	Finished	Recorded Date	Response ID	Distribution Channel	User Language	What is your age range?	What is your gender?	What is your native language? - Selected Choice	What is your English level? (Based on your latest test, such as IELTS, or self-assessment)	How long have you learned English?	Which of these have you used when learning English words? (Select all that apply)	How effective are the following input types for your vocabulary learning? (1 = Not effective at all, 5 = Very effective) - Visual (e.g., text, images, videos)	How effective are the following input types for your vocabulary learning? (1 = Not effective at all, 5 = Very effective) - Auditory (e.g., pronunciation, audio)	How effective are the following input types for your vocabulary learning? (1 = Not effective at all, 5 = Very effective) - Tactile (e.g., writing by hand, using flashcards, making vocabulary posters)	How effective are the following input types for your vocabulary learning? (1 = Not effective at all, 5 = Very effective) - Gestural (e.g., hand/body movements, acting, role-play with gestures)	Which input types do you most enjoy using when learning new words? (Select 1-3)	Which input types feel most difficult or tiring when learning new words? (Select 1-3)	How effective are the following two-input combinations for your vocabulary learning? (1 = Not effective at all, 5 = Very effective) - Visual + Auditory (e.g., watching a video with sound)	How effective are the following two-input combinations for your vocabulary learning? (1 = Not effective at all, 5 = Very effective) - Visual + Gestural (e.g., seeing “clap” and clapping)	How effective are the following two-input combinations for your vocabulary learning? (1 = Not effective at all, 5 = Very effective) - Visual + Tactile (e.g., copying a word from a flashcard)	How effective are the following two-input combinations for your vocabulary learning? (1 = Not effective at all, 5 = Very effective) - Auditory + Tactile (e.g., writing a word you hear)	How effective are the following two-input combinations for your vocabulary learning? (1 = Not effective at all, 5 = Very effective) - Auditory + Gestural (e.g., hearing “jump” and jumping)	How effective are the following two-input combinations for your vocabulary learning? (1 = Not effective at all, 5 = Very effective) - Tactile + Gestural (e.g., flipping a flashcard and doing a gesture)	Is using three input types more effective than using two when learning vocabulary?	Rate how helpful multiple input types are in these learning situations: (1 = Not helpful, 5 = Very helpful) - During formal classes	Rate how helpful multiple input types are in these learning situations: (1 = Not helpful, 5 = Very helpful) - When studying alone	Rate how helpful multiple input types are in these learning situations: (1 = Not helpful, 5 = Very helpful) - When preparing for tests	When using multiple input types together, how often do you experience these problems? (1 = Never, 5 = Always) - Too much information at once	When using multiple input types together, how often do you experience these problems? (1 = Never, 5 = Always) - Need more time to process information	When using multiple input types together, how often do you experience these problems? (1 = Never, 5 = Always) - Hard to focus on what's important	When using multiple input types together, how often do you experience these problems? (1 = Never, 5 = Always) - Different inputs give confusing information	When using multiple input types together, how often do you experience these problems? (1 = Never, 5 = Always) - Feel mentally tired	How helpful are these THREE-input combinations? (1 = Not helpful, 5 = Very helpful) (See = visual, Hear = auditory, Write = tactile, Act = gestural) - See + Hear + Write	How helpful are these THREE-input combinations? (1 = Not helpful, 5 = Very helpful) (See = visual, Hear = auditory, Write = tactile, Act = gestural) - See + Hear + Act	How helpful are these THREE-input combinations? (1 = Not helpful, 5 = Very helpful) (See = visual, Hear = auditory, Write = tactile, Act = gestural) - See + Write + Act	How helpful are these THREE-input combinations? (1 = Not helpful, 5 = Very helpful) (See = visual, Hear = auditory, Write = tactile, Act = gestural) - Hear + Write + Act	How tired do you feel when using three input types compared to two?	When learning with multiple input types, I feel that:	How many inputs can you handle at once?	How helpful are multiple inputs for learning these word types? (1 = Not helpful, 5 = Very helpful) - Concrete words (apple\car\book)	How helpful are multiple inputs for learning these word types? (1 = Not helpful, 5 = Very helpful) - Abstract words (freedom\theory\peace)	How helpful are multiple inputs for learning these word types? (1 = Not helpful, 5 = Very helpful) - Action words (run\jump\swim)	How helpful are multiple inputs for learning these word types? (1 = Not helpful, 5 = Very helpful) - Emotion words (angry\happy\excited)	Which word types are hardest to learn with multiple inputs? (Rank 1-4, 1 = hardest) - Concrete words
IL1	2025-07-23 23:22:32	2025-07-23 23:29:53	5.151.234.179	100	441	1	2025-07-23 23:29:54	R_8QXbPJLE1Z0CjLu	anonymous	EN	1	2	1	2	4	1,2	4	5	2	2	2	3,4	5	4	3	4	2	3	3	2	4	4	4	4	5	4	3	4	2	3	3	2	2	2	4	2	3	4	4
BL1	2025-07-23 23:27:45	2025-07-23 23:34:34	112.21.76.206	100	408	1	2025-07-23 23:34:34	R_9r53tXXTAh2Yxqx	anonymous	EN	1	2	1	1	4	1,2	5	3	2	5	1,4	3	4	5	2	3	5	2	2	2	5	2	4	4	4	4	4	3	4	3	2	2	2	2	4	3	4	4	2
IL2	2025-07-23 23:32:56	2025-07-23 23:39:25	31.205.101.146	100	389	1	2025-07-23 23:39:25	R_2rzix6hfLYN4tyN	anonymous	EN	2	1	1	2	2	1,2,3	4	4	4	1	1,2	4	4	2	4	4	2	2	3	4	4	4	4	4	4	4	4	4	2	2	2	3	4	2	4	2	4	2	4
IL3	2025-07-24 01:42:46	2025-07-24 01:49:04	148.252.144.120	100	378	1	2025-07-24 01:49:05	R_8hRtGrIBeGnHIAB	anonymous	EN	2	2	1	2	4	1,2,3,4	5	5	4	5	1,2	3,4	5	4	3	4	1	4	2	4	5	5	3	2	2	1	3	5	4	4	4	2	2	2	5	3	4	5	1
IL4	2025-07-24 01:52:13	2025-07-24 01:58:55	31.205.70.222	100	402	1	2025-07-24 01:58:58	R_8hiI0JBpQlMMRpz	anonymous	EN	4	2	1	2	4	1,2,4	4	4	2	5	1,2,4	3	4	5	3	3	5	3	2	4	5	4	4	4	4	3	2	5	5	5	5	1	1	2	4	3	5	4	2
BL2	2025-07-24 18:08:45	2025-07-24 18:17:02	117.33.113.20	100	496	1	2025-07-24 18:17:02	R_4QyAgJFTvhrSjyw	anonymous	EN	1	2	1	1	4	1,2,3,4	5	4	3	5	1	3	4	5	3	4	5	5	1	4	5	5	3	5	4	4	5	5	5	4	5	2	2	2	4	2	4	3	4
BL3	2025-07-24 21:01:56	2025-07-24 21:06:40	31.205.70.167	100	284	1	2025-07-24 21:06:41	R_2whLt37zTxbjxMO	anonymous	EN	1	2	1	1	2	2	4	4	4	4	1	2	4	4	4	4	4	4	1	4	4	4	4	4	4	4	4	4	4	5	4	2	3	3	4	4	4	4	3
IL5	2025-07-24 22:52:16	2025-07-24 22:59:12	27.36.104.92	100	415	1	2025-07-24 22:59:13	R_7rDxlZVMvNtU8hs	anonymous	EN	1	2	1	2	4	1,2,3,4	5	5	3	3	1,2	3	5	4	3	4	3	3	3	4	2	2	4	5	5	5	4	5	3	2	2	3	2	2	4	1	3	3	3
IL6	2025-07-24 23:48:02	2025-07-24 23:54:27	31.205.126.154	100	384	1	2025-07-24 23:54:27	R_2ss8S0aUr01RCMN	anonymous	EN	1	1	1	2	3	1,2	5	4	2	2	1,2	3,4	5	4	3	4	2	4	2	4	4	5	4	5	5	4	4	4	5	3	4	3	2	2	4	3	4	5	3
IL7	2025-07-25 10:59:56	2025-07-25 11:03:44	5.151.153.233	100	228	1	2025-07-25 11:03:46	R_2EA9qWwJxzJ1c3h	anonymous	EN	2	2	1	2	4	1	4	4	4	2	2	2	4	4	4	3	4	4	1	4	4	2	4	4	4	5	4	3	3	4	4	2	3	2	3	3	3	4	3
IL8	2025-07-26 19:17:56	2025-07-26 19:22:57	31.205.216.86	100	300	1	2025-07-26 19:22:58	R_8fenlymL66UTFBT	anonymous	EN	1	2	1	2	4	1,2,3	5	5	5	4	1,2,3	4	5	5	5	5	4	4	1	5	5	5	4	4	2	2	2	4	2	5	2	2	2	3	5	5	4	5	1
IL9	2025-07-27 06:31:58	2025-07-27 06:39:05	85.255.232.152	100	426	1	2025-07-27 06:39:05	R_8PjWaS3nbNAjFOM	anonymous	EN	1	2	1	2	1	1,2,3	4	4	3	2	2	3	5	4	4	5	5	4	1	4	2	5	4	5	4	4	5	4	3	3	4	3	3	2	4	3	5	3	2
IL10	2025-07-28 16:27:31	2025-07-28 16:36:52	5.151.181.193	100	561	1	2025-07-28 16:36:53	R_8EhwhdBLATx0v6o	anonymous	EN	1	2	1	2	2	1,2	4	5	4	4	1	2	5	4	4	4	5	2	2	4	5	5	4	5	4	4	2	4	5	3	3	2	2	2	4	3	4	4	4
IL11	2025-07-28 21:36:55	2025-07-28 21:39:14	85.255.235.195	100	139	1	2025-07-28 21:39:15	R_8YWbYgkuF31oAyv	anonymous	EN	1	2	1	2	4	1,2,3	4	4	5	4	3	2	2	3	3	5	4	3	1	5	4	5	4	4	3	4	4	4	4	4	5	3	3	3	4	4	4	4	2
IL12	2025-07-29 15:47:15	2025-07-29 15:58:01	15.237.239.162	100	646	1	2025-07-29 15:58:02	R_2QQmnoW6k1oJqK2	anonymous	EN	2	2	1	2	4	1,2,3	5	5	5	4	1,3	1,4	4	2	5	5	2	2	3	2	5	5	4	4	4	4	5	5	4	4	4	4	1	2	5	4	5	5	3
IL13	2025-07-29 21:50:43	2025-07-29 21:53:10	113.128.30.130	100	147	1	2025-07-29 21:53:11	R_9o0FfPiaBj7OIxN	anonymous	EN	1	2	1	2	4	1	3	4	2	4	1,2	1	4	3	4	4	4	4	1	4	4	4	3	4	3	2	4	4	3	4	3	3	3	4	4	3	4	3	2
IL14	2025-07-30 05:12:52	2025-07-30 05:19:16	31.205.9.92	100	383	1	2025-07-30 05:19:17	R_8xdFbukTKUIRqRX	anonymous	EN	1	2	1	2	4	1,2,3,4	5	4	4	5	1,2,4	2	5	5	4	2	4	4	1	4	5	5	4	5	4	2	2	4	5	4	4	2	2	5	5	3	5	4	4
AL1	2025-08-02 15:57:59	2025-08-02 16:07:06	223.104.76.102	100	547	1	2025-08-02 16:07:07	R_4Pd7VC5fKuERAoD	anonymous	EN	1	2	1	3	4	1,2,3	4	4	5	2	1	2	4	3	5	4	2	4	1	4	5	3	3	4	2	2	4	5	4	5	3	2	3	3	5	3	5	3	4
BL4	2025-08-01 08:22:35	2025-08-01 08:25:39	86.173.105.229	97	183	0	2025-08-08 08:25:44	R_8FRNwb3Ti12JYP7	anonymous	EN	1	2	1	1	4	1,2	3	4	2	1	1,2	2	4	4	3	4	2	3	1	3	4	3	4	4	4	4	4	4	3	5	3	2	2	2	3	3	3	3	1
IL15	2025-08-04 22:24:48	2025-08-04 22:29:26	31.205.110.110	100	278	1	2025-08-04 22:29:26	R_8eR775ZZlwkokqK	anonymous	EN	1	2	1	2	4	1,2,3	4	4	4	3	1,2	2	4	4	3	4	4	3	1	4	4	4	2	2	2	2	2	5	4	4	4	2	1	1	5	4	5	5	4
IL16	2025-08-04 23:54:16	2025-08-04 23:59:47	194.80.233.34	100	330	1	2025-08-04 23:59:47	R_2Wz0aMr58KxKnwl	anonymous	EN	2	2	1	2	4	1,2,3	4	4	4	4	1,2,3	1,2	5	5	4	4	4	4	1	4	4	4	4	5	4	4	4	4	5	4	5	3	3	3	4	4	5	5	2
IL17	2025-08-08 00:01:13	2025-08-08 00:08:01	223.104.85.218	100	408	1	2025-08-08 00:08:02	R_4uCT93MEwCaZwl3	anonymous	EN	1	2	1	2	2	1,2,3,4	4	4	4	4	1,2	3,4	5	3	3	3	3	3	1	5	4	4	4	4	5	4	4	4	3	3	3	3	2	2	4	3	5	4	3
IL18	2025-08-08 02:57:12	2025-08-08 03:02:21	5.151.198.203	100	308	1	2025-08-08 03:02:21	R_2CHqPYqzlAH5fvp	anonymous	EN	1	2	1	2	4	1,2,3,4	4	3	4	2	1,3	2	5	4	3	3	4	3	3	4	3	4	4	4	4	5	4	4	4	3	3	3	2	2	3	4	4	4	1
BL5	2025-08-04 14:13:38	2025-08-04 14:19:02	95.175.134.226	100	323	1	2025-08-04 14:19:03	R_2ZE4jjvhdcPjuhz	anonymous	EN	1	2	1	1	4	1,2,3	5	4	5	2	1	3,4	5	4	4	3	2	2	1	4	3	4	4	4	5	4	5	5	4	4	4	3	2	2	3	4	4	4	3
BL6	2025-08-08 12:28:10	2025-08-08 12:31:54	31.205.216.14	100	223	1	2025-08-08 12:31:54	R_82gOmp72FSSkoni	anonymous	EN	1	1	1	1	2	1,2	4	5	5	2	1,2	4	5	4	4	4	4	2	2	5	5	3	4	4	5	5	5	4	2	2	2	2	2	2	5	5	5	5	2
IL19	2025-08-08 14:21:49	2025-08-08 14:24:36	60.247.127.222	100	167	1	2025-08-08 14:24:37	R_9rlmt2tXgGXLCK8	anonymous	EN	1	2	1	2	3	2	2	3	4	4	1,3	2,4	2	3	3	3	3	4	2	3	1	2	3	4	2	4	3	3	3	4	5	2	1	3	2	1	3	4	2
BL7	2025-08-08 20:19:13	2025-08-08 20:29:17	120.238.217.180	100	603	1	2025-08-08 20:29:18	R_4C8GucPKz1wNzDC	anonymous	EN	2	2	1	1	4	1,2,3	3	4	4	2	2,3	1,3	5	3	2	4	2	4	1	3	4	5	3	4	4	2	2	5	4	4	3	2	2	2	4	3	4	5	1
BL8	2025-08-09 15:43:38	2025-08-09 15:53:03	111.121.75.130	100	564	1	2025-08-09 15:53:04	R_90ULFQ15Js0xl9T	anonymous	EN	1	2	1	1	2	1,2,3	5	2	5	3	1,3,4	1,2,3	3	4	5	2	3	4	3	4	3	3	5	4	4	3	4	3	4	4	4	3	3	2	5	5	3	3	4
AL2	2025-08-09 15:53:52	2025-08-09 15:59:09	39.144.92.25	100	317	1	2025-08-09 15:59:10	R_9pVlbLFOWfudWLb	anonymous	EN	1	2	1	3	4	1,2,3,4	5	5	4	4	1,2	3	5	4	4	4	4	4	2	4	4	5	2	2	2	2	2	5	4	4	4	2	2	3	5	5	5	5	3
AL3	2025-08-09 16:33:34	2025-08-09 16:39:37	222.208.97.224	100	362	1	2025-08-09 16:39:37	R_79oEdRgHk92p3pv	anonymous	EN	1	2	1	3	4	1,2,3,4	5	5	4	4	1,2	3	5	4	4	4	4	4	2	4	5	4	2	2	2	2	2	5	4	4	3	2	2	3	5	5	5	5	1
BL9	2025-08-09 17:27:31	2025-08-09 17:31:52	223.104.40.179	100	261	1	2025-08-09 17:31:52	R_4WGAXDtHJte4ZzD	anonymous	EN	1	2	1	1	2	1,2,3	5	2	5	3	1,3,4	1,2,3	3	4	5	2	3	4	3	4	3	3	5	4	4	3	4	3	4	4	4	3	3	2	5	5	3	3	4
AL4	2025-08-09 18:09:54	2025-08-09 18:15:35	111.9.15.54	100	340	1	2025-08-09 18:15:35	R_9YJQwgOm99mJz2b	anonymous	EN	1	1	1	3	4	1,2,3,4	5	5	4	4	1,2	3	5	4	4	4	4	4	2	4	5	4	2	2	2	2	2	5	4	4	3	2	2	3	5	5	5	5	3
AL5	2025-08-09 19:02:30	2025-08-09 19:07:01	125.80.173.118	100	270	1	2025-08-09 19:07:02	R_4lc23YbiTymVgDU	anonymous	EN	1	2	1	3	4	1,2,3,4	5	5	4	4	1,2	3	5	4	4	4	4	4	1	4	4	5	2	2	2	2	2	5	4	4	3	2	2	3	5	5	5	5	3
AL6	2025-08-09 19:26:44	2025-08-09 19:59:06	49.224.231.112	100	1941	1	2025-08-09 19:59:06	R_9EQAOsNGr29Dg65	anonymous	EN	3	2	1	3	4	1,2,3,4	5	4	5	5	1,2	2	5	5	4	4	5	5	1	4	4	4	4	3	4	4	4	4	3	4	4	2	3	5	5	3	5	4	3
IL20	2025-08-10 08:19:25	2025-08-10 08:26:48	152.78.0.193	100	443	1	2025-08-10 08:26:48	R_8EB4w9TtJWPyECi	anonymous	EN	1	2	1	2	3	1,2,3	4	4	3	2	2	1	3	4	2	3	4	2	1	4	4	4	4	4	2	4	2	4	3	4	5	2	2	2	4	3	5	2	1
AL7	2025-08-10 13:51:10	2025-08-10 13:54:21	101.98.36.219	100	191	1	2025-08-10 13:54:21	R_4LdRD0hRZ1HafId	anonymous	EN	2	2	1	3	4	1,2,3,4	5	5	4	4	1,2	3	5	4	4	4	4	4	2	4	5	4	2	2	2	2	2	5	4	4	3	2	2	3	5	5	5	5	3
AL8	2025-08-10 20:35:07	2025-08-10 20:41:40	119.5.197.158	100	392	1	2025-08-10 20:41:40	R_4JIT9C631c2cn8F	anonymous	EN	1	1	1	3	4	1,2,3,4	5	5	4	4	1,2	3	5	4	4	4	4	4	1	5	5	4	2	2	2	2	2	5	4	4	3	2	2	5	5	5	5	5	3
BL10	2025-08-11 13:11:28	2025-08-11 13:20:06	116.169.81.198	100	518	1	2025-08-11 13:20:07	R_21YNQx52hetvoDq	anonymous	EN	2	2	1	1	2	1,2,3	5	2	5	3	1,3,4	1,2,3	3	5	5	2	3	4	3	4	3	3	5	4	4	3	4	3	4	4	4	3	3	2	5	5	3	3	4
AL9	2025-08-11 13:16:07	2025-08-11 13:24:00	182.136.187.113	100	473	1	2025-08-11 13:24:00	R_4F4VE40cRve4bsf	anonymous	EN	1	2	1	3	4	1,2,3,4	5	5	4	4	1,2	3	5	4	4	4	4	4	2	5	5	4	2	2	2	2	2	5	4	4	3	2	2	5	5	5	5	5	3
AL10	2025-08-12 12:57:48	2025-08-12 13:02:27	202.36.244.229	100	279	1	2025-08-12 13:02:28	R_9LU5Xxykk1qDTSB	anonymous	EN	2	1	1	3	4	1,2,3,4	5	5	4	4	1,2	3,4	5	4	4	4	4	4	2	5	5	4	2	2	1	2	2	5	4	4	3	2	2	3	5	5	5	5	4
[truncated: 14 more columns]
